# Supplementary material for: Microfluidic Platform Integrated with Carbon Nanofibers-Decorated Gold Nanoporous Sensing Device for Serum PSA Quantification
Source: Biosensors (Basel). 2023 Mar 16;13(3):390. doi: 10.3390/bios13030390 (PMC10046291; doi:10.3390/bios13030390)
Supplement: Supplementary file 1 [file biosensors-13-00390-s001.zip]

Archive with 1 entries (1 files):
- biosensors-2216611-supplementary.pdf
